# Supplementary material for: In Vitro Effect of 9,9′-Norharmane Dimer against Herpes Simplex Viruses
Source: Int J Mol Sci. 2024 May 2;25(9):4966. doi: 10.3390/ijms25094966 (PMC11084892; doi:10.3390/ijms25094966)
Supplement: Supplementary file 1 [file ijms-25-04966-s001.zip]

Archive with 1 entries (1 files):
- ijms-2905658-supplementary.pdf
